# Supplementary material for: ﻿Not so deep in the rainforest: two new species of Anastrepha (Diptera, Tephritidae) and a pictorial key to species from Amazonas state, Brazil
Source: Zookeys. 2025 Jul 10;1244:159–84. doi: 10.3897/zookeys.1244.150382 (PMC12272077; doi:10.3897/zookeys.1244.150382)
Supplement: XML Treatment for Anastrepha dorsidentata [file zookeys.1244.150382-treatment1.xml]

<!DOCTYPE tp:taxon-treatment
  PUBLIC "-//TaxonX//DTD Taxonomic Treatment Publishing DTD v0 20100105//EN" "tax-treatment-NSO.dtd">
<tp:taxon-treatment xmlns:tp="http://www.plazi.org/taxpub"><tp:treatment-meta><kwd-group><label>Taxon classification</label><kwd>
              <named-content content-type="kingdom">Animalia</named-content>
            </kwd><kwd>
              <named-content content-type="order">Diptera</named-content>
            </kwd><kwd>
              <named-content content-type="family">Tephritidae</named-content>
            </kwd></kwd-group><mixed-citation publication-type="journal"><person-group><name><surname>Uramoto</surname><given-names>Keiko</given-names></name><name><surname>Araújo</surname><given-names>Alexandre S.</given-names></name><name><surname>Costa-Silva</surname><given-names>Francisco C.</given-names></name><name><surname>Silva</surname><given-names>Neliton M.</given-names></name><name><surname>Savaris</surname><given-names>Marcoandre</given-names></name><name><surname>Zucchi</surname><given-names>Roberto A.</given-names></name></person-group><article-title>﻿Not so deep in the rainforest: two new species of <italic><tp:taxon-name><tp:taxon-name-part taxon-name-part-type="genus" reg="Anastrepha">Anastrepha</tp:taxon-name-part></tp:taxon-name></italic> (<tp:taxon-name><tp:taxon-name-part taxon-name-part-type="order">Diptera</tp:taxon-name-part></tp:taxon-name>, <tp:taxon-name><tp:taxon-name-part taxon-name-part-type="family">Tephritidae</tp:taxon-name-part></tp:taxon-name>) and a pictorial key to species from Amazonas state, Brazil</article-title><source>Zookeys</source><day>10</day><month>07</month><year>2025</year><volume>1244</volume><fpage>159</fpage><lpage>184</lpage><pub-id pub-id-type="doi">10.3897/zookeys.1244.150382</pub-id></mixed-citation></tp:treatment-meta><tp:nomenclature><label>﻿</label><tp:taxon-name>
            <object-id xmlns:xlink="http://www.w3.org/1999/xlink" content-type="arpha" xlink:type="simple">DFA02C6E-91E1-5374-9D45-CCF95FB46951</object-id>
            <tp:taxon-name-part taxon-name-part-type="genus" reg="Anastrepha">Anastrepha</tp:taxon-name-part>
            <tp:taxon-name-part taxon-name-part-type="species" reg="dorsidentata">dorsidentata</tp:taxon-name-part>
            <object-id xmlns:xlink="http://www.w3.org/1999/xlink" content-type="zoobank" xlink:type="simple">https://zoobank.org/4867598B-F136-4162-82B7-713C016942AA</object-id>
          </tp:taxon-name><tp:taxon-authority>Uramoto, Zucchi, Araújo &amp; Savaris</tp:taxon-authority><tp:taxon-status xmlns:xlink="http://www.w3.org/1999/xlink" xlink:type="simple">sp. nov.</tp:taxon-status><xref ref-type="fig" rid="F1">Figs 1–4</xref></tp:nomenclature><tp:treatment-sec sec-type="type material" id="SECID0EDHAC"><title>Type material.</title><p><bold><italic>Holotype</italic></bold> Brazil • 1 ♀; Amazonas, Manaus, campus of Federal University of Amazonas; <named-content xmlns:xlink="http://www.w3.org/1999/xlink" content-type="dwc:verbatimCoordinates" xlink:type="simple"><named-content content-type="geo-json" specific-use="{&#34;type&#34;:&#34;Point&#34;,&#34;coordinates&#34;:[-59.975444,-3.102306]}" id="NCID0ERHAC" xlink:type="simple">03°06'08.3"S, 59°58'31.6"W</named-content></named-content>, 92 m elev.; collected on 15 July 2011, McPhail-type trap, food attractant, F.C. Costa-Silva leg. (<abbrev xmlns:xlink="http://www.w3.org/1999/xlink" xlink:title="Museum of Entomology “Luiz de Queiroz”" id="ABBRID0EWHAC" xlink:type="simple">MELQ</abbrev> ESALQENT001840).</p></tp:treatment-sec><tp:treatment-sec sec-type="diagnosis" id="SECID0E1HAC"><title>Diagnosis.</title><p><italic><tp:taxon-name><tp:taxon-name-part taxon-name-part-type="genus" reg="Anastrepha">Anastrepha</tp:taxon-name-part><tp:taxon-name-part taxon-name-part-type="species" reg="dorsidentata">dorsidentata</tp:taxon-name-part></tp:taxon-name></italic> sp. nov. can be distinguished from other species of <italic><tp:taxon-name><tp:taxon-name-part taxon-name-part-type="genus" reg="Anastrepha">Anastrepha</tp:taxon-name-part></tp:taxon-name></italic> by the following combination of characters: scutum posteriorly without brown markings, subscutellum and mediotergite yellow to orange medially, dark brown laterally; wing pattern with C, S and V-bands complete; S-band middle section predominantly or entirely orange, with brown margins, V-band distal arm not connected to proximal arm of V-band along vein R<sub>4+5</sub> and to S-band along vein R<sub>2+3</sub>; oviscape 1.63 mm long, aculeus 1.43 mm long, tip 0.18 mm long, gradually tapered with medial constriction, serrated part 0.84 length of tip, with serrations extending onto dorsal side basally. In the key of <xref ref-type="bibr" rid="B33">Zucchi (2000)</xref>, <italic><tp:taxon-name><tp:taxon-name-part taxon-name-part-type="genus" reg="Anastrepha">A.</tp:taxon-name-part><tp:taxon-name-part taxon-name-part-type="species" reg="dorsidentata">dorsidentata</tp:taxon-name-part></tp:taxon-name></italic> sp. nov. runs to <italic><tp:taxon-name><tp:taxon-name-part taxon-name-part-type="genus" reg="Anastrepha">A.</tp:taxon-name-part><tp:taxon-name-part taxon-name-part-type="species" reg="sororcula">sororcula</tp:taxon-name-part></tp:taxon-name></italic> Zucchi, from which it differs in having the serrated part 0.84 times length of tip (0.45–0.70 in <italic><tp:taxon-name><tp:taxon-name-part taxon-name-part-type="genus" reg="Anastrepha">A.</tp:taxon-name-part><tp:taxon-name-part taxon-name-part-type="species" reg="sororcula">sororcula</tp:taxon-name-part></tp:taxon-name></italic>) and serrations extending onto the dorsal side basally. In the interactive key of <xref ref-type="bibr" rid="B17">Norrbom et al. (2012)</xref>, <italic><tp:taxon-name><tp:taxon-name-part taxon-name-part-type="genus" reg="Anastrepha">A.</tp:taxon-name-part><tp:taxon-name-part taxon-name-part-type="species" reg="dorsidentata">dorsidentata</tp:taxon-name-part></tp:taxon-name></italic> sp. nov. runs to <italic><tp:taxon-name><tp:taxon-name-part taxon-name-part-type="genus" reg="Anastrepha">A.</tp:taxon-name-part><tp:taxon-name-part taxon-name-part-type="species" reg="canalis">canalis</tp:taxon-name-part></tp:taxon-name></italic> Stone, from which it differs in having serrations displaced dorsally, forming ridge separate from lateral margins. <italic><tp:taxon-name><tp:taxon-name-part taxon-name-part-type="genus" reg="Anastrepha">Anastrepha</tp:taxon-name-part><tp:taxon-name-part taxon-name-part-type="species" reg="dorsidentata">dorsidentata</tp:taxon-name-part></tp:taxon-name></italic> sp. nov. differs from <italic><tp:taxon-name><tp:taxon-name-part taxon-name-part-type="genus" reg="Anastrepha">A.</tp:taxon-name-part><tp:taxon-name-part taxon-name-part-type="species" reg="compressa">compressa</tp:taxon-name-part></tp:taxon-name></italic> Stone, which also has the aculeus tip with dorsal ridge, by having lateral margins of aculeus tip near straight (slightly convex in <italic><tp:taxon-name><tp:taxon-name-part taxon-name-part-type="genus" reg="Anastrepha">A.</tp:taxon-name-part><tp:taxon-name-part taxon-name-part-type="species" reg="compressa">compressa</tp:taxon-name-part></tp:taxon-name></italic>), triangular and distal arm of V-band not connected to proximal arm. <italic><tp:taxon-name><tp:taxon-name-part taxon-name-part-type="genus" reg="Anastrepha">Anastrepha</tp:taxon-name-part><tp:taxon-name-part taxon-name-part-type="species" reg="reichardti">reichardti</tp:taxon-name-part></tp:taxon-name></italic> Zucchi also has an aculeus tip similar to that of <italic><tp:taxon-name><tp:taxon-name-part taxon-name-part-type="genus" reg="Anastrepha">A.</tp:taxon-name-part><tp:taxon-name-part taxon-name-part-type="species" reg="dorsidentata">dorsidentata</tp:taxon-name-part></tp:taxon-name></italic> sp. nov., but without a dorsal ridge.</p></tp:treatment-sec><tp:treatment-sec sec-type="description" id="SECID0EMMAC"><title>Description.</title><p>Mostly orange. Setae dark red-brown.</p><p><bold><italic>Head</italic>.</bold> Yellow to orange except brown ocellar tubercle. 3 frontal setae; 2 orbital setae. Ocellar seta weak, at most 1.5 times as long as ocellar tubercle. Facial carina, in profile, straight on dorsal two-thirds. Antenna not extended to ventral facial margin. Palpus in lateral view dorsally curved, evenly setulose. Face with ventral part gradually tapering laterally.</p><p><bold><italic>Thorax</italic>.</bold> Mostly orange; without brown markings, scuto–scutellar suture without brown spot; with following areas white to pale yellow: postpronotal lobe and lateral margin of scutum bordering it; sublateral scutal vitta from transverse suture to posterior margin, including base of intra-alar seta; medial scutal vitta present with posterior end ovoid; scutellum, dorsal margins of anepisternum and katepisternum; katepimeron, most of anatergite and katatergite. Subscutellum and mediotergite dark brown laterally, yellow to orange medially. Mesonotum 2.38 mm long. Postpronotal lobe, notopleuron, scutum, and scutellum entirely microtrichose; scutal setulae golden yellow to orange. Chaetotaxy typical for genus. Katepisternal seta orange-brown, much weaker than and less than half as long as anepisternal seta.</p><p><bold><italic>Legs</italic>.</bold> Entirely yellow to orange.</p><p><bold><italic>Wing</italic>.</bold> Length 6.45 mm, width 2.61 mm, ratio 2.47. Apex of vein R<sub>1</sub> at 3.27 wing length, proximal to level of anterior end of crossvein r-m. Cell c 1.18 times as long as pterostigma; pterostigma 1.45 times as long as wide. Vein R<sub>2+3</sub> not sinuous. Crossvein r-m at 0.65 distance from bm-m to dm-m on vein M<sub>1</sub>. Vein M<sub>1</sub> moderately curved apically; cell r<sub>4+5</sub> at apex 1.05 times as wide as at level of dm-m, 0.81 times as wide as maximum subapical width. Cell cua with distal lobe relatively short, cua 1.5 times as long as anterior margin, lobe 0.58 times as long as vein CuA+CuP. Wing pattern (Fig. <xref ref-type="fig" rid="F1">1</xref>) mostly orange and moderate brown. C-band mostly orange, most of cell c sometimes paler but without subapical hyaline area, most of pterostigma orange-brown, distal margin in cells r<sub>1</sub> and r<sub>2+3</sub> narrowly brown, fork of vein Rs with ovoid brown spot, junction of costa and crossvein h without brown spot, and cell br with brown mark anterior to proximal end of cell bm and small brown mark on apical margin of band bordering vein R<sub>4+5</sub>. C-band and S-band connected along vein R<sub>4+5</sub>. Basal hyaline area in cell dm relatively small, occupying less than one-third of cell. Cell bm hyaline, microtrichose only on subapical fold. Basal half of S-band mostly orange, anterobasal margin narrowly brown except in cell dm, posterodistal margin narrowly brown, more broadly in cell m<sub>4</sub>, but at most extending to apex of lobe of cell cua, margin with a small incision in cell m<sub>4</sub>; distal section narrowly brown on most of posterior margin and in cell r<sub>4+5</sub>; moderately broad, at apex of vein R<sub>2+3</sub>, 0.53 times width of cell r<sub>2+3</sub>, without marginal hyaline areas; hyaline area proximal to apex of band extending nearly to vein R<sub>2+3</sub>. V-band with proximal arm brown in cell m<sub>4</sub> and on most proximal and distal margins; separated from S-band along vein R<sub>4+5</sub>; on posterior margin extending two-thirds of distance to vein CuA+CuP; distal arm mostly brown, not connected to proximal arm.</p><fig id="F1" position="float" orientation="portrait"><object-id xmlns:xlink="http://www.w3.org/1999/xlink" content-type="doi" xlink:type="simple">10.3897/zookeys.1244.150382.figures1-4</object-id><object-id xmlns:xlink="http://www.w3.org/1999/xlink" content-type="arpha" xlink:type="simple">A00123C0-0318-5548-B682-98EEC2CC4B9C</object-id><label>Figures 1–4.</label><caption><p><italic><tp:taxon-name><tp:taxon-name-part taxon-name-part-type="genus" reg="Anastrepha">Anastrepha</tp:taxon-name-part><tp:taxon-name-part taxon-name-part-type="species" reg="dorsidentata">dorsidentata</tp:taxon-name-part></tp:taxon-name></italic> sp. nov. <bold>1.</bold> Wing; <bold>2.</bold> Aculeus (ventral view); <bold>3.</bold> Aculeus tip (dorsal view); <bold>4.</bold> Aculeus tip showing dorsal ridge (dorsal view). Photographs by Alexandre S. (wing), Keiko Uramoto (aculeus and aculeus tip); illustration by M. Savaris. Scale bars: 1.0 mm (wing and aculeus); 0.1 mm (aculeus tip).</p></caption><graphic xmlns:xlink="http://www.w3.org/1999/xlink" xlink:href="zookeys-1244-159_article-150382__-g001.jpg" position="float" orientation="portrait" xlink:type="simple" id="oo_1370712.jpg"><uri content-type="original_file" xlink:type="simple">https://binary.pensoft.net/fig/1370712</uri></graphic></fig><p><bold><italic>Abdomen</italic>.</bold> Mostly orange, without brown markings.</p><p><bold><italic>Female terminalia</italic>.</bold> Oviscape 1.63 mm long, 0.68 times as long as mesonotum, straight in lateral view; entirely orange to pale brown; spiracle at basal 0.34. Eversible membrane not dissected, pattern of dorsobasal denticles not visible. Aculeus slightly ventrally curved in lateral view, 1.43 mm long, 0.87 times oviscape length; in ventral view base expanded, triangular, 0.22 mm wide, shaft 0.12 mm wide at midlength (Fig. <xref ref-type="fig" rid="F1">2</xref>); tip 0.18 mm long, 0.12 times aculeus length, 0.09 mm wide at base, 0.11 mm wide preapically, 1.62 times as long as preapical width; in ventral view (Figs <xref ref-type="fig" rid="F1">3</xref>, <xref ref-type="fig" rid="F1">4</xref>) gradually tapered, moderately constricted before serrated part, serrate part triangular, 0.84 times tip length, with serrations extending to dorsal side basally. Spermathecae not dissected.</p><p><bold>Male.</bold> Unknown.</p></tp:treatment-sec><tp:treatment-sec sec-type="distribution" id="SECID0ESAAE"><title>Distribution.</title><p><italic><tp:taxon-name><tp:taxon-name-part taxon-name-part-type="genus" reg="Anastrepha">Anastrepha</tp:taxon-name-part><tp:taxon-name-part taxon-name-part-type="species" reg="dorsidentata">dorsidentata</tp:taxon-name-part></tp:taxon-name></italic> sp. nov. is known only from Manaus, Amazonas, Brazil.</p></tp:treatment-sec><tp:treatment-sec sec-type="biology" id="SECID0EDBAE"><title>Biology.</title><p>The host plants and other aspects of the biology of this species are unknown.</p></tp:treatment-sec><tp:treatment-sec sec-type="etymology" id="SECID0EIBAE"><title>Etymology.</title><p>The species epithet is a Latin adjective formed by <italic>dorsum</italic> (dorsal) and <italic>dentatus</italic> (toothed), with reference to the dorsal position of some teeth at the aculeus tip.</p></tp:treatment-sec><tp:treatment-sec sec-type="comments" id="SECID0ESBAE"><title>Comments.</title><p><italic><tp:taxon-name><tp:taxon-name-part taxon-name-part-type="genus" reg="Anastrepha">Anastrepha</tp:taxon-name-part><tp:taxon-name-part taxon-name-part-type="species" reg="dorsidentata">dorsidentata</tp:taxon-name-part></tp:taxon-name></italic> sp. nov. belongs to the <italic><tp:taxon-name><tp:taxon-name-part taxon-name-part-type="genus" reg="Anastrepha"/><tp:taxon-name-part taxon-name-part-type="species" reg="fraterculus">fraterculus</tp:taxon-name-part></tp:taxon-name></italic> group, on the basis of its aculeus tip and the brown lateral markings on the subscutellum and mediotergite.</p></tp:treatment-sec><ref-list><ref id="B33"><mixed-citation xmlns:xlink="http://www.w3.org/1999/xlink" xlink:type="simple"><person-group><name name-style="western"><surname>Zucchi</surname><given-names>RA</given-names></name></person-group> (<year>2000</year>) <article-title>Taxonomia.</article-title> In: <person-group><name name-style="western"><surname>Malavasi</surname><given-names>A</given-names></name><name name-style="western"><surname>Zucchi</surname><given-names>RA</given-names></name></person-group> (<role>Eds</role>) <issue-title>Moscas-das-frutas de Importância Econômica no Brasil: Conhecimento Básico e Aplicado.</issue-title><source>Holos Editora, Ribeirão Preto, São Paulo</source>, <fpage>13</fpage>–<lpage>24</lpage>.</mixed-citation></ref><ref id="B17"><mixed-citation xmlns:xlink="http://www.w3.org/1999/xlink" xlink:type="simple"><person-group><name name-style="western"><surname>Norrbom</surname><given-names>AL</given-names></name><name name-style="western"><surname>Korytkowski</surname><given-names>CA</given-names></name><name name-style="western"><surname>Zucchi</surname><given-names>RA</given-names></name><name name-style="western"><surname>Uramoto</surname><given-names>K</given-names></name><name name-style="western"><surname>Venable</surname><given-names>GL</given-names></name><name name-style="western"><surname>McCormick</surname><given-names>J</given-names></name><name name-style="western"><surname>Dallwitz</surname><given-names>MJ</given-names></name></person-group> (<year>2012</year>) <italic><tp:taxon-name><tp:taxon-name-part taxon-name-part-type="genus">Anastrepha</tp:taxon-name-part></tp:taxon-name></italic> and <italic><tp:taxon-name><tp:taxon-name-part taxon-name-part-type="genus">Toxotrypana</tp:taxon-name-part></tp:taxon-name></italic>: descriptions, illustrations, and interactive keys. <ext-link xlink:href="https://www.delta-intkey.com/anatox/index.htm" ext-link-type="uri" xlink:type="simple">https://www.delta-intkey.com/anatox/index.htm</ext-link> [accessed 10 February 2024]</mixed-citation></ref></ref-list></tp:taxon-treatment>
