# Supplementary material for: ﻿Not so deep in the rainforest: two new species of Anastrepha (Diptera, Tephritidae) and a pictorial key to species from Amazonas state, Brazil
Source: Zookeys. 2025 Jul 10;1244:159–84. doi: 10.3897/zookeys.1244.150382 (PMC12272077; doi:10.3897/zookeys.1244.150382)
Supplement: XML Treatment for Anastrepha norrbomi [file zookeys.1244.150382-treatment2.xml]

<!DOCTYPE tp:taxon-treatment
  PUBLIC "-//TaxonX//DTD Taxonomic Treatment Publishing DTD v0 20100105//EN" "tax-treatment-NSO.dtd">
<tp:taxon-treatment xmlns:tp="http://www.plazi.org/taxpub"><tp:treatment-meta><kwd-group><label>Taxon classification</label><kwd>
              <named-content content-type="kingdom">Animalia</named-content>
            </kwd><kwd>
              <named-content content-type="order">Diptera</named-content>
            </kwd><kwd>
              <named-content content-type="family">Tephritidae</named-content>
            </kwd></kwd-group><mixed-citation publication-type="journal"><person-group><name><surname>Uramoto</surname><given-names>Keiko</given-names></name><name><surname>Araújo</surname><given-names>Alexandre S.</given-names></name><name><surname>Costa-Silva</surname><given-names>Francisco C.</given-names></name><name><surname>Silva</surname><given-names>Neliton M.</given-names></name><name><surname>Savaris</surname><given-names>Marcoandre</given-names></name><name><surname>Zucchi</surname><given-names>Roberto A.</given-names></name></person-group><article-title>﻿Not so deep in the rainforest: two new species of <italic><tp:taxon-name><tp:taxon-name-part taxon-name-part-type="genus" reg="Anastrepha">Anastrepha</tp:taxon-name-part></tp:taxon-name></italic> (<tp:taxon-name><tp:taxon-name-part taxon-name-part-type="order">Diptera</tp:taxon-name-part></tp:taxon-name>, <tp:taxon-name><tp:taxon-name-part taxon-name-part-type="family">Tephritidae</tp:taxon-name-part></tp:taxon-name>) and a pictorial key to species from Amazonas state, Brazil</article-title><source>Zookeys</source><day>10</day><month>07</month><year>2025</year><volume>1244</volume><fpage>159</fpage><lpage>184</lpage><pub-id pub-id-type="doi">10.3897/zookeys.1244.150382</pub-id></mixed-citation></tp:treatment-meta><tp:nomenclature><label>﻿</label><tp:taxon-name>
            <object-id xmlns:xlink="http://www.w3.org/1999/xlink" content-type="arpha" xlink:type="simple">E5762E1D-68CA-51DA-908C-2FD56BEA3AD3</object-id>
            <tp:taxon-name-part taxon-name-part-type="genus" reg="Anastrepha">Anastrepha</tp:taxon-name-part>
            <tp:taxon-name-part taxon-name-part-type="species" reg="norrbomi">norrbomi</tp:taxon-name-part>
            <object-id xmlns:xlink="http://www.w3.org/1999/xlink" content-type="zoobank" xlink:type="simple">https://zoobank.org/B8602B9B-207F-468D-B039-EFFA19109C1E</object-id>
          </tp:taxon-name><tp:taxon-authority>Uramoto, Zucchi, Araújo &amp; Savaris</tp:taxon-authority><tp:taxon-status xmlns:xlink="http://www.w3.org/1999/xlink" xlink:type="simple">sp. nov.</tp:taxon-status><xref ref-type="fig" rid="F2">Figs 5–7</xref></tp:nomenclature><tp:treatment-sec sec-type="type material" id="SECID0E2DAE"><title>Type material.</title><p><bold><italic>Holotype</italic></bold> Brazil • 1 ♀; Amazonas, Manaus, campus of Federal University of Amazonas; <named-content xmlns:xlink="http://www.w3.org/1999/xlink" content-type="dwc:verbatimCoordinates" xlink:type="simple"><named-content content-type="geo-json" specific-use="{&#34;type&#34;:&#34;Point&#34;,&#34;coordinates&#34;:[-59.973278,-3.097528]}" id="NCID0EJEAE" xlink:type="simple">03°05'51.1"S, 59°58'23.8"W</named-content></named-content>; 92 m elev.; collected on 15 July 2011, McPhail-type trap, food attractant, F.C. Costa-Silva leg. (<abbrev xmlns:xlink="http://www.w3.org/1999/xlink" xlink:title="Museum of Entomology “Luiz de Queiroz”" id="ABBRID0EOEAE" xlink:type="simple">MELQ</abbrev> ESALQENT001841).</p></tp:treatment-sec><tp:treatment-sec sec-type="diagnosis" id="SECID0ESEAE"><title>Diagnosis.</title><p><italic><tp:taxon-name><tp:taxon-name-part taxon-name-part-type="genus" reg="Anastrepha">Anastrepha</tp:taxon-name-part><tp:taxon-name-part taxon-name-part-type="species" reg="norrbomi">norrbomi</tp:taxon-name-part></tp:taxon-name></italic> sp. nov. can be recognized by the following combination of characters: face with ventral part gradually tapered laterally; scutal and scutellar setae well developed, dark brown to black, mediotergite and subscutellum entirely yellow, without brown marks; wing pattern with C- and S-bands complete, distal arm of V-band absent; oviscape 4.72 mm long, 1.18 as long as mesonotum; aculeus tip short (0.07 mm), 0.01 times aculeus length, subquadrate (0.83 times as long as preapical width), nonserrate and blunt. In the key of <xref ref-type="bibr" rid="B33">Zucchi (2000)</xref>, <italic><tp:taxon-name><tp:taxon-name-part taxon-name-part-type="genus" reg="Anastrepha">A.</tp:taxon-name-part><tp:taxon-name-part taxon-name-part-type="species" reg="norrbomi">norrbomi</tp:taxon-name-part></tp:taxon-name></italic> sp. nov. runs to <italic><tp:taxon-name><tp:taxon-name-part taxon-name-part-type="genus" reg="Anastrepha">A.</tp:taxon-name-part><tp:taxon-name-part taxon-name-part-type="species" reg="quararibae">quararibae</tp:taxon-name-part></tp:taxon-name></italic> Lima, from which it differs in having the aculeus tip much shorter (0.25–0.33 mm in <italic><tp:taxon-name><tp:taxon-name-part taxon-name-part-type="genus" reg="Anastrepha">A.</tp:taxon-name-part><tp:taxon-name-part taxon-name-part-type="species" reg="quararibae">quararibae</tp:taxon-name-part></tp:taxon-name></italic>) and the distal arm of the V-band absent. In the key of <xref ref-type="bibr" rid="B24">Steyskal (1977)</xref>, it runs to <italic><tp:taxon-name><tp:taxon-name-part taxon-name-part-type="genus" reg="Anastrepha">A.</tp:taxon-name-part><tp:taxon-name-part taxon-name-part-type="species" reg="panamensis">panamensis</tp:taxon-name-part></tp:taxon-name></italic> Greene, but that species has the distal arm of the V-band connected to the proximal arm and a shorter aculeus (2.65–3.35 mm) with a tapered, triangular tip.</p></tp:treatment-sec><tp:treatment-sec sec-type="description" id="SECID0EXGAE"><title>Description.</title><p>Mostly orange. Setae dark brown to black.</p><p><bold><italic>Head</italic>.</bold> Yellow to orange except brown ocellar tubercle. 4 frontal setae; 2 orbital setae. Ocellar seta weak, at most 1.5 times as long as ocellar tubercle. Facial carina, in profile, straight on dorsal two-thirds. Antenna not extending to ventral facial margin. Palpus in lateral view dorsally curved, evenly setulose. Face with ventral part gradually tapering laterally.</p><p><bold><italic>Thorax</italic>.</bold> Mostly orange; without brown marking, scuto–scutellar suture without brown spot; with following areas white to pale yellow: postpronotal lobe and lateral margin of scutum bordering it; medial scutal vitta present with posterior end ovoid; sublateral scutal vitta from transverse suture to posterior margin, including base of intra-alar seta; scutellum, dorsal margins of anepisternum and katepisternum; katepimeron, most of anatergite and katatergite. Subscutellum and mediotergite entirely orange. Mesonotum 3.98 mm long. Postpronotal lobe, notopleuron, scutum, and scutellum entirely microtrichose; scutal setulae yellow to orange. Chaetotaxy typical for genus. Katepisternal seta orange, much weaker than and less than half as long as anepisternal seta.</p><p><bold><italic>Legs</italic>.</bold> Entirely yellow to orange.</p><p><bold><italic>Wing</italic>.</bold> Length 8.45 mm, width 3.36 mm, ratio 2.51. Apex of vein R<sub>1</sub> at 0.55 wing length, proximal to level of anterior end of crossvein r-m. Cell c 1.27 times as long as pterostigma; pterostigma 3.60 times as long as wide. Vein R<sub>2+3</sub> not sinuous. Crossvein r-m at 0.69 distance from bm-m to dm-m on vein M<sub>1</sub>. Vein M<sub>1</sub> moderately curved apically; cell r<sub>4+5</sub> at apex 0.82 times as wide as at level of dm-m, 0.73 times as wide as maximum subapical width. Cell cua with distal lobe relatively short, length of cua 1.50 times as long as anterior margin, lobe 0.52 times as long as vein CuA+CuP. Wing pattern (Fig. <xref ref-type="fig" rid="F2">5</xref>) mostly orange and moderate brown. C-band mostly orange, most of cell c sometimes paler but without subapical hyaline area, most of pterostigma orange-brown, distal margin in cells r<sub>1</sub> and r<sub>2+3</sub> narrowly brown, fork of vein Rs with ovoid brown spot, junction of costa and crossvein h with brown spot, and cell br with small ovoid brown mark on apical margin of band bordering vein R<sub>4+5</sub>. C-band and S-band connected along vein R<sub>4+5</sub>. Basal hyaline area in cell dm relatively small, occupying less than one-third of the cell. Cell bm hyaline, microtrichose only on subapical fold. Basal half of S-band mostly orange, anterobasal margin narrowly brown except in cell dm, posterodistal margin narrowly brown, more broadly in cell m<sub>4</sub>, but at most extending to apex of lobe of cell cua, margin with incision in cell m<sub>4</sub>; distal section narrowly brown on most of posterior margin and in cell r<sub>4+5</sub>; moderately broad, at apex of vein R<sub>2+3</sub>, 0.57 times width of cell r<sub>2+3</sub>, without marginal hyaline areas; hyaline area proximal to apex of band extending nearly to vein R<sub>2+3</sub>. V-band with proximal arm brown in cell m<sub>4</sub> and on most of proximal and distal margins; separated from S-band along vein R<sub>4+5</sub>; on posterior margin extending two-thirds of distance to vein CuA+CuP; distal arm absent.</p><fig id="F2" position="float" orientation="portrait"><object-id xmlns:xlink="http://www.w3.org/1999/xlink" content-type="doi" xlink:type="simple">10.3897/zookeys.1244.150382.figures5-7</object-id><object-id xmlns:xlink="http://www.w3.org/1999/xlink" content-type="arpha" xlink:type="simple">91126A6A-7212-5BA8-BD5D-659AC2E3EA91</object-id><label>Figures 5–7.</label><caption><p><italic><tp:taxon-name><tp:taxon-name-part taxon-name-part-type="genus" reg="Anastrepha">Anastrepha</tp:taxon-name-part><tp:taxon-name-part taxon-name-part-type="species" reg="norrbomi">norrbomi</tp:taxon-name-part></tp:taxon-name></italic> sp. nov. <bold>5.</bold> Wing; <bold>6.</bold> Oviscape and aculeus (ventral view); <bold>7.</bold> Aculeus tip (ventral view). Photographs by Alexandre S. Araújo (Wing), Keiko Uramoto (Aculeus and aculeus tip). Scale bars: 1.0 mm (wing and aculeus); 0.1 mm (aculeus tip).</p></caption><graphic xmlns:xlink="http://www.w3.org/1999/xlink" xlink:href="zookeys-1244-159_article-150382__-g002.jpg" position="float" orientation="portrait" xlink:type="simple" id="oo_1370714.jpg"><uri content-type="original_file" xlink:type="simple">https://binary.pensoft.net/fig/1370714</uri></graphic></fig><p><bold><italic>Abdomen</italic>.</bold> Mostly orange, without brown markings.</p><p><bold><italic>Female terminalia</italic>.</bold> Oviscape 4.72 mm long, 1.18 times as long as mesonotum, straight in lateral view; entirely orange to pale brown; spiracle at basal 0.26. Eversible membrane not dissected, pattern of dorsobasal denticles not visible. Aculeus slightly ventrally curved in lateral view, 4.27 mm long, 0.90 times oviscape length; in ventral view base expanded, triangular, 0.21 mm wide, shaft 0.08 mm wide at midlength (Fig. <xref ref-type="fig" rid="F2">6</xref>); tip 0.07 mm long, 0.01 times aculeus length, 0.07 mm wide at base, 0.08 mm wide preapically, 0.83 times as long as preapical width; in ventral view slightly tapered, non-serrate, lateral margin straight, tip truncated (Fig. <xref ref-type="fig" rid="F2">7</xref>). Spermathecae not dissected.</p><p><bold><italic>Male terminalia</italic>.</bold> Unknown.</p></tp:treatment-sec><tp:treatment-sec sec-type="distribution" id="SECID0EZKAE"><title>Distribution.</title><p><italic><tp:taxon-name><tp:taxon-name-part taxon-name-part-type="genus" reg="Anastrepha">Anastrepha</tp:taxon-name-part><tp:taxon-name-part taxon-name-part-type="species" reg="norrbomi">norrbomi</tp:taxon-name-part></tp:taxon-name></italic> sp. nov. is known only from Manaus, Amazonas, Brazil.</p></tp:treatment-sec><tp:treatment-sec sec-type="biology" id="SECID0EKLAE"><title>Biology.</title><p>The host plants and other aspects of the biology of this species are unknown.</p></tp:treatment-sec><tp:treatment-sec sec-type="etymology" id="SECID0EPLAE"><title>Etymology.</title><p>The species epithet pays tribute to Allen L. Norrbom, for his notable contributions to knowledge of the diversity of the genus <italic><tp:taxon-name><tp:taxon-name-part taxon-name-part-type="genus" reg="Anastrepha">Anastrepha</tp:taxon-name-part></tp:taxon-name></italic>, describing numerous species, and for revealing several morphological characters that allowed the standardization of species descriptions, leading to the development of an interactive illustrated key for hundreds of <italic><tp:taxon-name><tp:taxon-name-part taxon-name-part-type="genus" reg="Anastrepha">Anastrepha</tp:taxon-name-part></tp:taxon-name></italic> species.</p></tp:treatment-sec><tp:treatment-sec sec-type="comments" id="SECID0EDMAE"><title>Comments.</title><p>This species has not been placed in a species group.</p></tp:treatment-sec><ref-list><ref id="B33"><mixed-citation xmlns:xlink="http://www.w3.org/1999/xlink" xlink:type="simple"><person-group><name name-style="western"><surname>Zucchi</surname><given-names>RA</given-names></name></person-group> (<year>2000</year>) <article-title>Taxonomia.</article-title> In: <person-group><name name-style="western"><surname>Malavasi</surname><given-names>A</given-names></name><name name-style="western"><surname>Zucchi</surname><given-names>RA</given-names></name></person-group> (<role>Eds</role>) <issue-title>Moscas-das-frutas de Importância Econômica no Brasil: Conhecimento Básico e Aplicado.</issue-title><source>Holos Editora, Ribeirão Preto, São Paulo</source>, <fpage>13</fpage>–<lpage>24</lpage>.</mixed-citation></ref><ref id="B24"><mixed-citation xmlns:xlink="http://www.w3.org/1999/xlink" xlink:type="simple"><person-group><name name-style="western"><surname>Steyskal</surname><given-names>GC</given-names></name></person-group> (<year>1977</year>) <source>Pictorial Key to Species of the Genus <italic><tp:taxon-name><tp:taxon-name-part taxon-name-part-type="genus">Anastrepha</tp:taxon-name-part></tp:taxon-name></italic> (<tp:taxon-name><tp:taxon-name-part taxon-name-part-type="order">Diptera</tp:taxon-name-part></tp:taxon-name>, <tp:taxon-name><tp:taxon-name-part taxon-name-part-type="family">Tephritidae</tp:taxon-name-part></tp:taxon-name>).</source><publisher-name>The Entomological Society of Washington</publisher-name>, <publisher-loc>Washington, D.C.</publisher-loc>, <size units="page">35 pp</size>.</mixed-citation></ref></ref-list></tp:taxon-treatment>
